# Supplementary material for: Pharmacological targeting of the NLRP3 LRR domain with isothiazolinones overcomes CRID3-resistant inflammation
Source: EMBO Mol Med. 2026 Apr 17;18(6):2124–51. doi: 10.1038/s44321-026-00425-5 (PMC13269794; doi:10.1038/s44321-026-00425-5)
Supplement: Supplementary file 3 — Source data Fig. 1 [file 44321_2026_425_MOESM3_ESM.zip]

Archive with 60 entries (52 files):
- Figure 1 Source Data/
- __MACOSX/._Figure 1 Source Data
- Figure 1 Source Data/1H/
- __MACOSX/Figure 1 Source Data/._1H
- Figure 1 Source Data/1F/
- __MACOSX/Figure 1 Source Data/._1F
- Figure 1 Source Data/1G/
- __MACOSX/Figure 1 Source Data/._1G
- Figure 1 Source Data/1B/
- __MACOSX/Figure 1 Source Data/._1B
- Figure 1 Source Data/1E/
- __MACOSX/Figure 1 Source Data/._1E
- Figure 1 Source Data/1D/
- __MACOSX/Figure 1 Source Data/._1D
- Figure 1 Source Data/1C/
- __MACOSX/Figure 1 Source Data/._1C
- Figure 1 Source Data/1H/1H_GSDMD.tif
- __MACOSX/Figure 1 Source Data/1H/._1H_GSDMD.tif
- Figure 1 Source Data/1H/1H_b-actin.tif
- __MACOSX/Figure 1 Source Data/1H/._1H_b-actin.tif
- Figure 1 Source Data/1H/1H.jpg
- __MACOSX/Figure 1 Source Data/1H/._1H.jpg
- Figure 1 Source Data/1H/1H_CASP1.tif
- __MACOSX/Figure 1 Source Data/1H/._1H_CASP1.tif
- Figure 1 Source Data/1F/1F.xlsx
- __MACOSX/Figure 1 Source Data/1F/._1F.xlsx
- Figure 1 Source Data/1G/1G.xlsx
- __MACOSX/Figure 1 Source Data/1G/._1G.xlsx
- Figure 1 Source Data/1B/1B.xlsx
- __MACOSX/Figure 1 Source Data/1B/._1B.xlsx
- Figure 1 Source Data/1E/1E_GSDMD.jpg
- __MACOSX/Figure 1 Source Data/1E/._1E_GSDMD.jpg
- Figure 1 Source Data/1E/1E_HMGB1.jpg
- __MACOSX/Figure 1 Source Data/1E/._1E_HMGB1.jpg
- Figure 1 Source Data/1E/1E.jpg
- __MACOSX/Figure 1 Source Data/1E/._1E.jpg
- Figure 1 Source Data/1E/1E_GAPDH.jpg
- __MACOSX/Figure 1 Source Data/1E/._1E_GAPDH.jpg
- Figure 1 Source Data/1E/1E_LDH.jpg
- __MACOSX/Figure 1 Source Data/1E/._1E_LDH.jpg
- Figure 1 Source Data/1E/1E_CASP1.jpg
- __MACOSX/Figure 1 Source Data/1E/._1E_CASP1.jpg
- Figure 1 Source Data/1D/1D_Vehicle_1.5h.jpg
- __MACOSX/Figure 1 Source Data/1D/._1D_Vehicle_1.5h.jpg
- Figure 1 Source Data/1D/1D_Media_0h.jpg
- __MACOSX/Figure 1 Source Data/1D/._1D_Media_0h.jpg
- Figure 1 Source Data/1D/1D_Vehicle_0h.jpg
- __MACOSX/Figure 1 Source Data/1D/._1D_Vehicle_0h.jpg
- Figure 1 Source Data/1D/1D_LOC14_1.5h.jpg
- __MACOSX/Figure 1 Source Data/1D/._1D_LOC14_1.5h.jpg
- Figure 1 Source Data/1D/1D_LOC14_0h.jpg
- __MACOSX/Figure 1 Source Data/1D/._1D_LOC14_0h.jpg
- Figure 1 Source Data/1D/1D_CRID3_1.5h.jpg
- __MACOSX/Figure 1 Source Data/1D/._1D_CRID3_1.5h.jpg
- Figure 1 Source Data/1D/1D_Media_1.5h.jpg
- __MACOSX/Figure 1 Source Data/1D/._1D_Media_1.5h.jpg
- Figure 1 Source Data/1D/1D_CRID3_0h.jpg
- __MACOSX/Figure 1 Source Data/1D/._1D_CRID3_0h.jpg
- Figure 1 Source Data/1C/1C.xlsx
- __MACOSX/Figure 1 Source Data/1C/._1C.xlsx
