# Supplementary material for: Pharmacological targeting of the NLRP3 LRR domain with isothiazolinones overcomes CRID3-resistant inflammation
Source: EMBO Mol Med. 2026 Apr 17;18(6):2124–51. doi: 10.1038/s44321-026-00425-5 (PMC13269794; doi:10.1038/s44321-026-00425-5)
Supplement: Supplementary file 3 — Source data Fig. 1 [file 44321_2026_425_MOESM3_ESM.zip › Figure 1 Source Data/1F/1F.xlsx]

## Sheet: Sheet1
1F	WT			WT LPS+nigericin			WT LPS+nigericin LOC14			WT LPS+nigericin MCC950			nlrp3-/-			nlrp3-/- LPS+nigericin
	Mean	SD	N	Mean	SD	N	Mean	SD	N	Mean	SD	N	Mean	SD	N	Mean	SD	N
	0.00693214	0.00735228	3	11.5346	1.04785	3	0.103627	0.0248502	3	2.12842	0.0464846	3	0.0432938	0.00788304	3	0.0176244	0.00958835	3
