# Supplementary material for: Pharmacological targeting of the NLRP3 LRR domain with isothiazolinones overcomes CRID3-resistant inflammation
Source: EMBO Mol Med. 2026 Apr 17;18(6):2124–51. doi: 10.1038/s44321-026-00425-5 (PMC13269794; doi:10.1038/s44321-026-00425-5)
Supplement: Supplementary file 3 — Source data Fig. 1 [file 44321_2026_425_MOESM3_ESM.zip › Figure 1 Source Data/1G/1G.xlsx]

## Sheet: Sheet1
1G	Media	DMSO	LOC14	CRID3
	1.17	779.07	189.5	142.57
	1.09	818.17	164.37	111.48
	7	833.04	264.93	139.61
