# Supplementary material for: Pharmacological targeting of the NLRP3 LRR domain with isothiazolinones overcomes CRID3-resistant inflammation
Source: EMBO Mol Med. 2026 Apr 17;18(6):2124–51. doi: 10.1038/s44321-026-00425-5 (PMC13269794; doi:10.1038/s44321-026-00425-5)
Supplement: Supplementary file 3 — Source data Fig. 1 [file 44321_2026_425_MOESM3_ESM.zip › Figure 1 Source Data/1B/1B.xlsx]

## Sheet: Sheet1
1B
	29.4733	31.8752	55.6533	58.3851	56.8947	61.1368	33.4862	66.4459	101.348	123.928		Kansuinine A	CBP/EP300-IN-1	Allopurinol Sodium	Elevenostat	Glyceryl monocaprate	MINA53 inhibitor (Compound 10)	Gardiquimod	IFN alpha-IFNAR-IN-1 hydrochloride	Acephate	ML339
	21.3888	76.3082	23.0492	27.9834	33.1671	38.0056	24.1372	79.3013	101.91	74.1948		MK-8353	MELK-IN-1	Cevidoplenib dimesylate	L-Methionine-DL-sulfoximine	Adaphostin	CD73-IN-4	Niraxostat	Broflanilide	BMS-8	CCT-251921
	21.4441	61.898	18.8566	25.5546	21.6595	23.1984	19.9177	21.1534	29.4578	23.4652		Cathepsin Inhibitor 1	PACMA 31	SGK1-IN-4	Hamaline	MAGL-IN-5	PI3K/mTOR Inhibitor-2	TNIK-IN-5	M4205	c-Kit-IN-3	7-Chlorokynurenic acid
	30.8907	22.4816	20.2112	24.057	18.1146	41.1678	20.3791	24.8342	45.1304	50.0263		(-)-Corynoxidine	d-Epigalbacin	(+)-Medioresinol Di-O-β-D-glucopyranoside	Cycloleucine	FAK-IN-7	TAK-901	Clopamide	Carcinine ditrifluoroacetate Acetate	ZLD1039	inS3-54-A26
	31.3956	22.5171	17.3574	17.6322	27.6987	22.0285	17.9689	36.8226	9.99111	31.4719		SPOP-IN-6b	STAT5-IN-2	AOH1160	LP99	ON 146040	SB 699551 dihydrochloride	BRAF inhibitor	UNC1079	NSC697923	Varlitinib
	32.6403	23.3358	29.5905	32.6345	28.5582	26.3744	33.8728	26.9693	49.4233	123.17		ACY-957	Et-29	Procainamide	Sivelestat sodium tetrahydrate	Levocetirizine Dihydrochloride	Bictegravir Sodium	Furosemide sodium	Vernakalant Hydrochloride	Canagliflozin hemihydrate	Amosulalol
	50.3345	25.4878	26.3443	26.2695	37.3213	32.7072	26.2545	24.5533	31.9101	72.2735		CUR61414	Cytarabine hydrochloride	EJMC-1	LY3295668	Falnidamol	Ropsacitinib	p38-α MAPK-IN-1	GW284543	Rho-Kinase-IN-1	B220
	50.6387	51.3204	54.9183	43.171	44.0541	51.257	46.0702	51.2706	93.8597	73.5252		Wy 49051	Antihistamine-1	COX-2-IN-2	Sudoxicam	Ecastolol	(±)-Tazifylline	Darenzepine	JAK-IN-10	JAK-IN-11	L-701252
	113.499	101.041	99.6337	107.483	48.3657	61.5849	97.8247	101.662	74.5489	91.0115		Pimasertib	L67	Irinotecan	Palbociclib Isethionate	Orantinib	Pyrrolidinedithiocarbamate ammonium	IBMX	Citalopram hydrobromide	Methotrexate	Balicatib
	131.389	147.918	204.802	111.61	153.938	98.1896	110.118	80.1178	68.9453	97.3663		KPT330,(E)-	Micafungin sodium	Sorafenib	A 438079 hydrochloride	Tivozanib	JW 55	KX1-004	Caspofungin Acetate	AM095	ABT-751
	113.311	146.405	20.365	132.779	110.26	99.77	56.1703	135.765	106.604	133.857		Raltegravir	Ascomycin	Olverembatinib dimesylate	PLX-4720	AZD-2461	Baricitinib	Thiazovivin	KN-93 Phosphate	Almorexant	SNS-314 Mesylate
	110.635	142.053	177.062	128.006	143.033	93.6003	128.116	99.4105	79.7174	110.538		CH5132799	PD98059	LY-364947	Vidofludimus	Serdemetan	Nutlin-3	Tacedinaline	MDL-29951	GSK1324726A	Verdinexor
	176.626	139.765	5.5543	114.85	111.377	125.534	121.124	102.695	126.419	98.4335		Lorlatinib	Remodelin hydrobromide	Belnacasan	Ferrostatin-1	Azathramycin	Tofacitinib	Tulobuterol hydrochloride	Ozagrel hydrochloride	Zafirlukast	Cynaroside
	179.343	153.201	55.2777	122.551	132.438	64.8099	104.396	107.056	250.715	110.122		Veratramine	5-methoxyflavone	Xanthohumol	(-)-Blebbistatin	X-376	GNE0877	NLRP3-IN-2	Clascoterone	Mubritinib	L-NAME hydrochloride
	119.071	107.882	131.503	173.725	60.8806	149.919	112.07	95.7952	122.995	116.027		COH29	Gamithromycin	JNK-IN-7	BFH772	RSL3	HMN-176	Eliglustat	Sancycline	Clevudine	Levobupivacaine hydrochloride
	22.2838	76.429	33.5922	78.4899	76.1103	86.5094	85.1341	79.1013	66.1666	76.1044		TDZD-8	Rabusertib	Gambogic Acid	KW-2478	Prim-O-glucosylcimifugin	Esculentoside A	Ginsenoside Ro	MK-1064	GRA Ex-25	Rolapitant hydrochloride
	81.6571	89.1957	66.4045	81.014	68.7445	111.025	90.9184	114.936	103.945	131.363		GSK461364	Tepotinib	Temocapril hydrochloride	Telotristat Etiprate	NOD-IN-1	CZ415	Marimastat	CB-5083	AZD8186	AZD9496
	51.9603	42.7375	46.9379	38.4451	132.992	46.9201	41.1893	50.7771	60.2954	69.3466		E4CPG	PD168393	1400W dihydrochloride	JK184	CCF642	SU5205	Monomethyl auristatin E	Pentostatin	SMI-16a	Bimolane
	33.9194	43.4368	12.2055	34.406	32.7895	97.6891	37.5812	66.2195	76.5583	47.7175		(+)-Usnic acid	AS1842856	Pluripotin	Ulixertinib	HJC0350	AZD1283	T56-LIMKi	NIH-12848	Ginkgolic acid C17:1	Desmethoxyyangonin
	38.1387	38.5466	46.2337	47.776	45.3281	45.0518	115.566	49.8474	44.4938	36.5078		Picropodophyllotoxin	Talatisamine	FERULIC ACID METHYL ESTER	Acevaltrate	Chelerythrine	Coptisine	Palmatine	Aloenin	Irisflorentin	Indirubin
	38.3311	38.7399	34.462	30.8924	37.8812	38.5366	31.5982	38.6988	26.6987	70.1679		Linarin	Sciadopitysin	Dauricine	Sesamolin	Cucurbitacin IIA	2-Methoxycinnamic acid	Coptisine sulfate	Guaijaverin	Thonningianin A	Toddalolactone
	44.7379	42.1465	36.7979	22.6294	34.4178	29.1873	33.0579	38.6184	38.0394	54.1177		Poliumoside	Pseudoprotodioscin	mogroside IV	Suprofen	VS-5584	Myrislignan	(+)-Magnoflorine chloride	Flaconitine	KPT276	Protopanaxatriol
	35.2332	19.2783	31.5817	32.1715	37.1988	36.896	40.2092	33.5123	39.8685	101.672		Bicyclol	Avibactam sodium	Ruxolitinib (S enantiomer)	Delpazolid	MK-8617	Tasquinimod	2-Deoxy-D-glucose	Vatalanib dihydrochloride	Refametinib	LY-294002 hydrochloride
	68.5589	35.6693	32.2921	29.0028	30.3719	39.5871	37.2034	47.0273	36.586	4.656		BMS-986020	Sacubitril hemicalcium salt	Reparixin	Fatostatin hydrobromide	JZL 184	ASP-9521	ADH-1 trifluoroacetate	Tenatoprazole	IRAK4-IN-1	MCC950 sodium
	94.3718	96.51	89.8906	88.4036	76.372	105.144	73.2753	73.0595	58.5872	93.8151		Bisantrene	KKL-10	Anacardic Acid	(+)-Isocorydine hydrochloride	CY-09	E6446 dihydrochloride	SirReal2	THZ531	Ki20227	Methylene Blue
	73.6832	28.876	35.1127	51.505	46.6384	40.962	31.6396	28.34	29.2321	34.0997		ML385	TM5275 sodium	AM966	USP7/USP47 inhibitor	AX-024 hydrochloride	KPT9274	PTP1B-IN-2	(R)-GNE-140	Tulathromycin A	Syk Inhibitor II dihydrochloride
	21.4181	22.761	28.7723	41.6073	27.9452	30.2953	42.928	24.6564	16.8867	16.921		AZD2098	PHTPP	Entospletinib	Indisulam	Ridaforolimus	Onalespib	Zotarolimus	Azithromycin	Lificiguat	Dizocilpine
	35.8076	21.6516	20.2409	24.717	30.8898	38.8267	25.4046	22.9824	13.9681	21.2006		LM10	Pitofenone hydrochloride	GIBH-130	MK2-IN-1 hydrochloride	JNJ-38877605	AS-252424	Thonzylamine	Linrodostat	TOMATIDINE HYDROCHLORIDE	Zingibroside R1
	27.7173	25.0914	27.7252	18.937	78.0698	26.8493	26.8418	17.4681	14.1162	16.4862		4-Methylcatechol	Paraxanthine	Isatin	MMAD	JNJ0966	AMG-208	BMS-3	AKT-IN-1	Diflubenzuron	Isocarboxazid
	32.7282	31.9446	25.1041	25.7452	20.306	20.6144	39.9281	20.0858	15.141	16.7468		L189	Cefotetan	RAD51 Inhibitor B02	Landiolol hydrochloride	Propyphenazone	Nimustine Hydrochloride	AIM-100	Eprobemide	AMG 900	FRAX486
	36.5742	34.6408	38.1104	23.4245	19.7287	27.8485	21.3436	18.8613	23.5872	20.2231		Hexaflumuron	BMS-707035	MRT67307 HCl (1190378-57-4(free base))	Danirixin	Glecaprevir	666-15	DAAO inhibitor-1	azd1390	C-176	ARN272
	31.1641	62.4166	22.5727	105.61	115.404	74.1761	77.3297	69.9513	47.704	88.3941		Letermovir	Tomatine	Branebrutinib	[8]-Shogaol	Syk Inhibitor II	Bepridil hydrochloride	ABX-1431	CK1-IN-1	Theaflavin 3,3'-digallate	3-Methyltoxoflavin
	151.441	167.37	175.78	142.097	4.69805	147.667	129.405	131.049	131.617	5.3844		JNJ-10229570	Decloxizine dihydrochloride	JAK3-IN-6	IRAK4-IN-7	LOC14	Anle138b	Imidapril hydrochloride	Ampiroxicam	Rimeporide	WITHAFERIN A
	205.048	15.4427	193.213	177.984	228.204	135.975	136.357	140.319	149.781	120.826		Topotecan	HT-2157	Tricarballylic acid	Tryptophan, N-indol-3-ylacetyl- (6CI)	CGP71683 hydrochloride	H4 Receptor antagonist 1	Cuminaldehyde	Suvecaltamide	Kojic acid	Rubitecan
	227.904	177.527	160.498	181.494	155.67	132.205	125.753	146.117	116.009	134.828		A1874	PLX5622	H3B-5942	TAK-779	Urolithin A	AZD-7648	RU.521	Sultopride hydrochloride	Vanoxerine dihydrochloride	Nedisertib
	176.536	43.9817	145.141	136.873	170.797	85.2343	47.4836	126.979	110.588	109.137		Selective PI3Kδ Inhibitor 1	RRX-001	KG-501	Aminooxyacetic acid hemihydrochloride	ERK5-IN-2	Capsazepine	Darovasertib	MS21570	HSP27 inhibitor J2	AM211
	239.273	148.358	159.03	143.874	150.861	99.0713	10.59	132.448	125.352	103.995		MBP146-78	GSK8612	CAY10594	7-Nitroindazole	Cyclo(RGDyK) trifluoroacetate	Iadademstat dihydrochloride	BBT594	2-Cyanopyrimidine	2-Chloro-1-(4-fluorobenzyl)benzimidazole	TPPU
	197.203	132.194	160.14	117.484	128.508	136.704	149.515	160.957	133.493	130.434		ERGi-USU	KPT-6566	Potassium oxonate	Tamerit	HG-10-102-01	JH-II-127	7ACC1	TAK-960	GSK805	Firsocostat
	185.627	164.023	147.286	44.3705	194.562	146.555	152.784	138.567	147.935	140.726		PF-05175157	H-151	ONO-7300243	lufenuron	ZD7288	Guvacine hydrochloride	AZD-5069	Milnacipran ((1S-cis) hydrochloride)	Bevantolol hydrochloride	Sorbic acid
	206.411	166.859	155.459	158.547	171.74	177.254	182.737	152.209	171.289	137.161		R1487	Thiacetazone	Aloeresin D	Kaempferol 3-O-gentiobioside	Isoborneol	Methyl arachidate	3-O-Ethyl-L-ascorbic acid	Alloxan monohydrate	Valrubicin	Seletalisib
	40.3693	32.5956	34.2929	34.5537	35.7643	38.1353	44.9298	43.4323	36.1258	32.9222		Gatifloxacin hydrochloride	Tetrahydromagnolol	T-1105	SR-4835	AUDA	Enoximone	BIO-013077-01	Crizotinib hydrochloride	Kasugamycin hydrochloride hydrate	Abscisic Acid
	37.1289	28.8877	26.9851	30.6563	31.8593	36.2399	38.8434	36.4374	37.5974	29.293		Cesium chloride	Alogliptin	TPCK	RHC 80267	AC1903	Lerisetron	Diclofensine hydrochloride	KY-226	PF-06454589	BC-DXI-843
	35.0104	33.4394	32.0215	31.7964	27.5951	30.3353	35.5307	34.8126	33.3511	27.5691		Adagrasib	TCN 201	ACEPROMAZINE MALEATE	TLR4-IN-C34	RIPA-56	J14	Enzalutamide carboxylic acid	Encequidar	HQNO	KIRA6
	35.172	36.3483	30.1537	31.6347	31.1588	32.9194	37.5416	36.0155	30.6544	27.2271		LQZ-7I	GFB-8438	TBK1/IKKε-IN-2	GSK3145095	IQ-3	Dapansutrile	FPTQ	L-732138	lumateperone Tosylate	Okanin
	33.511	38.1087	30.7643	30.7823	32.6492	20.3511	37.0033	38.9689	32.5634	28.0799		TNO155	USP25/28 inhibitor AZ1	Esomeprazole Magnesium trihydrate	Pemigatinib	GSK2837808A	LDH-IN-1	(±)-Amiflamine	Nonapeptide-1 acetate salt (158563-45-2 free base)	9-FLUORENOL	ML418
	40.7675	32.2656	28.5684	32.6477	31.762	19.8318	33.5757	33.9886	31.2404	26.9135		iFSP1	GSK-3β inhibitor 1	Oxidopamine hydrochloride	Olutasidenib	Coumaran	Hydroxycitric acid tripotassium hydrate	NE 52-QQ57	PLpro inhibitor	BAY 2416964	NFAT Inhibitor
	131.549	152.308	143.512	116.342	152.932	12.4695	148.428	162.106	138.874	114.519		AT7867	MI-503	BT2	nifenalol.HCl	(Rac)-Benpyrine	ZAP-180013	ERK1/2 inhibitor 2	Synta66	NPS-1034	BSBM7
	343.612	154.571	181.63	212.525	156.276	147.107	167.617	159.444	169.271	154.148		Niclosamide olamine	Denifanstat	IDO1-IN-1	PTC-028	UAMC-3203 hydrochloride	Methyl caffeate	Regaloside B	Loxapine	Phenelzine sulfate	BOT-64
	128.111	152.023	78.2292	125.283	142.095	100.964	108.876	96.282	196.26	110.712		Elimusertib	KRAS inhibitor-9	CP-380736	Btk inhibitor 2	TK216	Minaprine dihydrochloride	Atraric acid	Cinobufotalin	Cucurbitacin E	Isolinderalactone
	144.482	156.565	145.009	62.4437	126.945	135.188	102.755	177.489	126.725	113.76		DCPIB	LY 3000328	NSAH	RO495	Methylnaltrexone bromide	AR-9281	CP 424174	GNF351	DS16570511	J-113863
	127.329	133.536	144.727	77.4023	149.854	119.153	133.084	127.785	159.858	79.1834		2,4-Dioxaspiro(5.5)undec-8-ene, 3-(2-furanyl)-	CBS1117	Puromycin aminonucleoside	Carbobenzoxyproline	ONC206	2',4'-DIHYDROXYCHALCONE	AZ9482	Tosufloxacin hydrochloride	Copanlisib dihydrochloride	VBIT-4
	160.143	223.383	134.906	122.222	139.949	128.007	118.531	111.414	151.429	111.724		FASN-IN-3	SAR405	GW806742X	DC-05	Phthalazinone pyrazole	ML-095 hydrochloride	(S)-AMG-510	4-Diethylaminobenzaldehyde	FAAH-IN-2	Thapsigargin
	210.915	91.2575	149.876	72.0899	121.314	164.438	106.418	88.7997	100.847	118.103		KAN0438757	Lanraplenib	GSK199	PTUPB	Metarrestin	S18-000003	LY3143921 hydrate	ULK-101	MK2-IN-3	BI-882370
	132.754	105.567	94.1799	94.1246	120.877	128.536	115.627	118.285	137.712	118.84		BMS-1001 hydrochloride	GSK046	PIN1 inhibitor API-1	CCI-007	Sepimostat	JTE-013	Men 10376 TFA(135306-85-3,free)	Tegoprazan	GW280264X	4-Desmethoxy Omeprazole
	101.967	140.044	144.195	122.628	243.355	124.208	76.7829	101.83	119.024	106.48		TM5007	SC-57461A	Strophanthidin	CAY10698	Ilorasertib	MRT68921 dihydrochloride	Blumeatin	p-Coumaric Acid Ethyl Ester	Serotonin	Valemetostat
	115.814	110.544	61.7944	91.4987	39.5389	20.6097	129.999	105.464	230.615	71.5613		BOS-172722	Phenoxyethanol	AB-423	Fezolinetant	Zimlovisertib	Elenbecestat	Tolebrutinib	SU3327	Maritoclax	MIM1
	96.3267	117.116	83.0588	98.624	74.3825	16.5688	83.1412	80.175	71.6705	83.7098		PU-H54	STING-IN-2	JNJ16259685	A 922500	LY2183240	FGFR1/DDR2 inhibitor 1	SU4984	NVP-CGM097	PF-06869206	MARK4 inhibitor 1
	61.1481	58.553	110.501	67.3282	122.027	77.2252	75.5597	110.135	83.5315	71.4995		ROCK inhibitor-2	SRS11-92	JNJ-47965567	GSK121	STING-IN-3	SRS16-86	ML133 hydrochloride	Dimaprit dihydrochloride	NCC007	AS1810722
	53.76	51.6272	46.1535	70.865	81.6261	6.39272	75.1824	52.8544	41.2622	49.8031		LY2795050	BRD0705	Ogerin	Teriflunomide impurity 3	TLR3-IN-1	NF-κB-IN-1	SHR0302	8-Azaadenosine	Teplinovivint	ROCK-IN-2
	49.4266	62.5726	58.2469	66.1831	74.9652	84.9061	41.1174	54.1203	64.8516	49.797		LY518674	Siremadlin	3,5-Bis(4-nitrophenoxy)benzoic acid	DBPR108	Quiflapon	Luzindole	Olafertinib	Zatolmilast	LY2940094	PQR620
	66.4092	40.2848	39.339	47.9946	48.7398	49.6203	62.3138	42.0066	54.1311	49.6516		HIF-2α-IN-2	Necrostatin-34	BMS-986242	AZD5305	653-47 hydrochloride	HM-30181 mesylate monohydrate	Zamicastat	GSK2643943A	Sorbinil	G150
	72.247	59.5176	43.424	67.8104	53.019	58.2802	69.5069	75.4316	66.2412	55.2889		JZP-430	Sofpironium bromide	JPH203 dihydrochloride	Levolansoprazole	Eperezolid	ML359	CD38 inhibitor 1	Elimusertib hydrochloride(1876467-74-1 free base)	Aurothiomalate sodium	JNJ-38877618
	55.9256	67.2641	62.7752	62.3806	45.7502	65.9243	73.3954	67.8135	53.5762	71.6566		Galloflavin	KM 91104	Protein Kinase C 19-31 acetate	ATP synthase inhibitor 1	Talmapimod	GNE 2861	Sisunatovir hydrochloride	Oxysanguinarine	Castanospermine	IBR2
	89.6543	70.1678	55.1504	56.0545	70.566	56.1955	53.3694	63.5821	66.8527	84.3662		Quinizarin	Ifenprodil	Azosemide	4-Hydroxynonenal	Atropine methyl bromide	hydrocotarnine	Brilliant blue G-250	Calcifediol monohydrate	JNJ-63576253	BMS-986158
	178.924	125.465	108.258	112.728	79.2267	73.5631	87.1029	91.1116	91.9485	111.722		ALK inhibitor 1	Encequidar mesylate	1-Octanol	Pamufetinib	Secologanic acid	Cannabigerol	sulfopin	MBX-4132	Nampt-IN-5	G140
	135.584	119.923	106.855	117.592	62.4988	99.5776	98.2446	123.957	91.2377	95.4177		ARP-100	4-Methylamino antipyrine	YQ128	AZ084	Aumitin	Carebastine	DPP-IV-IN-2	N-Desmethyl imatinib	Fatostatin	Tipifarnib (S enantiomer)
	136.799	55.2364	112.784	94.2816	93.4453	77.3389	118.786	42.764	76.2897	91.0606		Olmutinib	JNJ-64619178	3-methyl-1,2,3,4-tetrahydroquinazolin-2-one	MC2184	AG957	ASK1-IN-2	Menin-MLL inhibitor 20	Rasarfin	Takeda-6d	CBFβ Inhibitor
	129.962	120.601	101.138	100.608	86.4334	102.165	81.8507	64.5133	97.4733	70.6881		CWP232228	BAY-8400	Sulfometuron-methyl	D-Histidine	Acriflavine Hydrochloride	Sitagliptin phosphate	Oxytetracycline Hydrochloride	MYF-01-37	M‑89	MYCMI-6
	49.7674	111.753	79.9924	93.1541	75.5388	84.3483	54.5789	78.2222	85.5235	76.9203		AZD-5597	Leptomycin B	GOT1 inhibitor-1	Propionylpromazine hydrochloride	Afoxolaner	JTE-607	KHS 101	Ac-DEVD-CHO acetate	Aureobasidin A	Indican
	100.367	116.949	88.4268	77.302	79.0886	88.5741	91.4527	84.1148	88.228	55.6637		Heneicosane	Subasumstat	Blebbistatin	Bax inhibitor peptide V5 acetate	PKA inhibitor fragment (6-22) amide Acetate	AZD7507	PD 128042	Telomerase-IN-2	GSK 789472 hydrochloride	INH154
	113.172	107.894	78.633	89.5675	68.977	66.1098	65.6397	79.4228	80.3407	80.9986		ICI 89406	Aspoxicillin	KPT-251	Brepocitinib	Siguazodan	RAGE antagonist peptide acetate	Hemipyocyanine	β-catenin-IN-2	VULM 1457	Zamifenacin fumarate
	102.271	79.1018	57.1945	58.3803	55.6133	53.875	52.0636	52.5725	69.4209	135.12		MRS 1754	K145 hydrochloride	Hydroquinone diacetate	Enocitabine	L-NMMA acetate	Ayanin	Atherosperminine	Leptomerine	Azaleatin	Valinomycin
	140.336	128.427	149.64	118.981	153.669	121.135	84.708	86.6239	84.4304	56.954		L-745870 hydrochloride	Geranylgeraniol	Doxazosin	Selisistat S-enantiomer	Coblopasvir dihydrochloride	Samatasvir	Apomine	AMP-945	Dalpiciclib	Idalopirdine Hydrochloride
	183.047	158.573	134.443	123.928	105.364	112.734	111.34	114.847	120.267	50.2272		Chlorcyclizine	Trandolapril	Talipexole dihydrochloride	Vonoprazan Fumarate	GLP-26	DS-1971a	AZD 4017	Eclitasertib	Fenpropidin	Cimicoxib
	151.85	147.039	146.684	124.199	126.582	87.5526	157.594	91.5629	95.3011	116.9		Fervenulin	Nedocromil	Ganoderic acid C2	Difamilast	Apararenone	Ubrogepant	Omeprazole Sodium	Bunazosin Hydrochloride	Aureusimine B	ZINC13466751
	146.363	170.115	107.436	137.695	99.716	100.236	92.3211	101.338	78.447	70.0181		Niaprazine	Amperozide	CK2 inhibitor 2	LOX-IN-3 dihydrochloride	Terutroban	Proteasome inhibitor IX	Glibornuride	Ensitrelvir	Tyrphostin AG1433	Fomesafen
	185.206	131.557	131.68	127.656	104.399	130.168	102.784	85.4996	126.309	65.9466		Ebrotidine	Phenamacril	GSK3685032	BAY 73-1449	GSK840	TLR7/8/9-IN-1	ZK824190	GSK717	IRE1α kinase-IN-1	MMP13-IN-3
	182.015	172.965	131.658	146.926	160.857	133.554	151.655	142.404	102.604	87.3371		AMG2850	CCR2 antagonist 4	MF-766	Sonepiprazole	Evifacotrep	Ζ-Stat	SIRT-IN-1	Opiranserin hydrochloride	Obafistat	LMPTP INHIBITOR 1 dihydrochloride
	184.561	210.505	159.817	157.111	135.534	134.282	126.041	132.151	119.79	124.503		SLC13A5-IN-1	SB-616234-A	MRK-560	MERS-CoV-IN-1	Sodium Camptothecin	Caerulomycin A	NLRP3-IN-9	RP 70676	Tiazofurin	Avosentan
	159.489	134.866	125.858	117.286	142.1	113.878	54.7636	107.741	96.7834	119.765		GSK2850163	AKR1C3-IN-4	Akt-I-1,2	Ethylhydrocupreine hydrochloride	JAK2-IN-7	RN-1 dihydrochloride	Afimetoran	Pirtobrutinib	Almonertinib mesylate	GSK-3484862
	138.221	151.955	157.999	163.209	161.197	174.499	159.068	115.006	104.112	84.6284		Flopropione	Ziprasidone hydrochloride monohydrate	Tioconazole	Saxagliptin hydrate	Losartan potassium	Isoxsuprine hydrochloride	Fendiline hydrochloride	Chlorindione	Finasteride	Tioxolone
	188.047	184.455	192.244	122.641	171.545	183.207	100.921	132.414	126.574	152.119		2,3-Butanedione 2-Monoxime	Losartan	Metyrapone	Dasatinib monohydrate	5-Fluorouracil	Desipramine hydrochloride	Itraconazole	Trimipramine maleate	Azilsartan	Theophylline
	192.443	185.952	180.869	170.495	183.911	107.6	132.604	139.397	150.179	133.187		Dexamethasone	Vitamin D2	Beclometasone dipropionate	Palonosetron hydrochloride	Oxiconazole nitrate	Racecadotril	Azathioprine	β-Cyclodextrin	Xanthine	Amitriptyline hydrochloride
	193.784	179.458	192.006	168.252	151.259	128.417	130.465	131.506	115.21	128.105		Ketoconazole	Oxytetracycline	Doxycycline (hyclate)	Dihydromyricetin	Honokiol	Curcumin	Cladribine	L-Ascorbic acid	Amlodipine	Nilvadipine
	193.088	77.7563	177.829	173.849	170.507	141.569	123.925	140.721	134.503	133.404		Agomelatine	Axitinib	Candesartan	Dicyclomine hydrochloride	Nateglinide	Rosuvastatin	Montelukast	Trolox	Bedaquiline	Vortioxetine
	192.609	116.029	143.01	181.836	144.8	123.672	157.002	143.747	133.123	113.607		Esomeprazole Sodium	Nocodazole	Bortezomib	Naproxen	Valproic acid sodium salt	Enalapril Maleate	Imatinib Mesylate	Rosiglitazone maleate	Melatonin	Hematoxylin
	131.8	147.193	163.528	115.319	147.881	159.585	160.259	160.4	142.816	134.496		Vinblastine sulfate	Raxatrigine	Dutasteride	Vemurafenib	Mutant IDH1-IN-1	ESI-09	ML204	SD-208	Anacetrapib	AGI-5198
	150.765	106.225	105.058	123.093	129.362	150.49	142.568	91.7482	174.362	362.596		Cilastatin	Alizapride hydrochloride	Lomitapide Mesylate	Torcetrapib	ITD-1	PJ34 hydrochloride	RITA	Sodium Aescinate	Tripterin	Cyclopamine
	106.19	90.8226	123.259	82.8346	102.364	100.991	106.554	107.37	95.0957	63.1885		Selamectin	Arglabin	UT-155	Paprotrain	Sepin-1	TAK-285	YH-306	EGFR-IN-9	Agomelatine hydrochloride	AD57
	96.4912	137.502	119.424	123.791	130.411	108.927	110.959	153.52	115.822	111.001		YAP/TAZ inhibitor-2	FGFR2-IN-3	STX-0119	MSC-4106	USP8-IN-1	EN106	NSC2805	Chromeceptin	PCC0208017	Garsorasib
	134.179	154.629	157.62	101.531	236.011	123.978	107.717	128.853	93.8761	119.777		NLG802	MRT 67307 dihydrochloride	CGP77675	SNX0723	AZ13705339	IM-54	(R)-Lisofylline	Lometrexol	Ponatinib Hydrochloride	CYP11B2-IN-1
	104.228	123.487	125.419	135.548	120.538	126.655	252.803	118.492	96.6069	111.408		APX-115	Vecabrutinib	BMS-193885	DS08210767	Vialinin A	EMT inhibitor-1	DK419	Chimmitecan	Epitinib succinate	Obicetrapib
	177.631	154.794	174.164	140.31	125.146	125.716	120.635	115.583	114.266	39.4583		Sabizabulin	Cevidoplenib dimesylate hydrochloride	DB2313	SCD1 inhibitor-3	PBRM1-BD2-IN-5	Protein kinase inhibitor H-7	Pim-1/2 kinase inhibitor 1	M-110	Daridorexant hydrochloride	Toxoflavin
	137.239	188.651	140.145	109.224	135.291	109.929	108.965	100.086	269.619	112.172		W-5 hydrochloride	PF-06651481-00	KU-60019	COX-2-IN-1	LP-922056	NB-360	Enbezotinib	CDK8-IN-1	GLP-1R Antagonist 1	K777
	121.785	143.505	135.349	125.721	108.016	93.4923	89.5526	106.187	92.3454	102.169		CHK1-IN-3	PF 750	DHODH-IN-8	Gallium maltolate	DBPR112	Cevipabulin	(R)-(-)-Ibuprofen	Apyramide	PPTN hydrochloride	ALDH1A3-IN-3
	134.979	139.863	109.581	116.22	113.708	73.3695	98.3364	36.2537	151.921	103.719		IHMT-PI3Kδ-372 S-isomer	PDGFR Tyrosine Kinase Inhibitor III	IndiMitecan	KN1022	PHY34	Gimatecan	Thiodigalactoside	ROS kinases-IN-1	SB-216	RP-6685
	50.2638	40.8467	41.0722	48.7683	60.3089	51.4772	41.4135	44.9108	83.7863	101.327		(+)-KCC2 blocker 1	MM3122	SMANT hydrochloride	Velufenacin	PA452	D-I03	DHODH-IN-1	CDK9 inhibitor HH1	Upidosin	BuChE-IN-TM-10
	81.036	42.1314	81.1296	62.251	49.2689	82.6135	82.9451	86.9992	71.2015	65.1678		DHODH-IN-15	GP-82996	PKUMDL-WQ-2101	Necrosulfonamide	LY2109761	Dizocilpine Maleate	Gossypol	LY900009	A-484954	Epinastine hydrochloride
	75.1283	80.6112	82.2808	102.036	91.58	106.066	116.269	81.5039	75.9603	61.1064		Desmethyl Erlotinib hydrochloride	Purpurogallin	Abietic Acid	Naltrexone hydrochloride	MPEP hydrochloride	SSR128129E	Buclizine dihydrochloride	Istradefylline	EBE-A22	Narirutin
	53.1243	80.8962	81.4307	80.0989	85.6204	115.319	85.4647	66.3686	71.4465	117.753		Oxypurinol	Elinogrel	Indobufen	GSK189254A	Lycoramine	ISCK03	Vitexin	Raf inhibitor 2	Donepezil	Almitrine mesylate
	27.2873	63.3164	42.1945	74.8476	79.1207	82.1624	87.7336	66.126	79.5528	73.0508		Ossirene	R-268712	Deoxylapachol	Chrysophanol 8-O-glucoside	Rineterkib	Apigenin-7-glucuronide	PPIase-Parvulin Inhibitor	Ridinilazole	ND-646	BRD3308
	82.6298	71.2675	87.1901	41.0829	80.08	92.2366	115.015	70.8591	74.9654	81.2626		GSK481	RBN012759	Evacetrapib	Golgicide A	Dacomitinib hydrate	Autotaxin-IN-3	NFAT Transcription Factor Regulator-1	CU-115	Demethyleneberberine	BMS-905
	94.2233	65.279	71.4106	58.6067	66.4168	63.1089	76.6625	72.104	73.8703	81.6075		CCR8 antagonist 1	Prunin	AZ3976	β-Boswellic acid	U-104	Ketohexokinase inhibitor 1	Silychristin	VCH-916 free acid(1200133-34-1 free base)	Iptacopan hydrochloride	Tesmilifene fumarate
	61.5846	63.3836	61.6378	59.6866	55.3431	62.6892	58.3885	50.1325	60.9948	264.424		Procyanidin A1	Disitertide acetate	Bupivacaine	Lorglumide sodium salt	Pinoresinol	Dazonone	Ailanthone	Islatravir	DMAPT	BV02
	97.9753	124.91	92.9424	69.9552	107.262	89.1429	101.705	90.1302	95.8728	75.7656		TH-257	Ondansetron hydrochloride	INF39	EPAC 5376753	Tonapofylline	TNP	LY-402913	Glycyrrhisoflavone	Vepafestinib	CRTh2 antagonist 1
	82.2425	177.255	164.248	149.275	135.729	111.002	132.796	128.493	137.604	83.6464		3-Nitrocoumarin	PI-55	Necroptosis-IN-3	Casein kinase 1δ-IN-3	Jarin-1	6-Bromopravadoline	FR194738 free base	8-Azaadenine	PLN-1474	AMG 579
	151.323	145.381	147.781	148.969	139.473	133.535	40.8008	132.928	108.314	108.812		PF-1355	SB 328437	AEG 3482	Adibendan	AZD9898	L-168049	CDDO-3P-Im	WAY-640509	Antalarmin hydrochloride	MEG hemisulfate
	142.481	145.302	166.392	170.482	116.323	128.642	112.981	111.885	96.3168	99.0234		CP-447697	Lifitegrast	JPH203	Tizaterkib	LTB4-IN-1	RDR03871	RR-11a analog	CPA inhibitor	Oglemilast	Celgosivir
	141.298	156.4	142.495	134.565	126.569	162.203	110.362	113.591	107.423	109.357		Giripladib	TBCA	LDC7559	PF-04418948	NOS-IN-1	3-(9-Chloro-3-methyl-4-oxoisoxazolo[4,3-c]quinolin-5(4H)-yl)-N-(3,4,5-trimethoxyphenyl)benzeneacetamide	PDE9-IN-1	CGP 35949	11β-HSD1-IN-11	DO34 analog
	148.187	152.951	138.723	123.22	135.991	118.908	115.36	101.251	103.657	102.926		CXCR2-IN-1	Cyproterone acetate	Apocynin	PF-06260933	Valproic Acid	IITZ-01	Imipramine hydrochloride	Voglibose	Rhodiosin	MAZ51
	142.249	124.754	109.522	93.8566	80.8284	54.3397	87.2522	177.479	82.4683	196.915		IDO1-IN-5	Seltorexant	Grapiprant	Smurf1-IN-A01	LY2880070	Tectol	Valecobulin hydrochloride	CJ-13,610 hydrochloride	Melagatran	Midaglizole hydrochloride
	153.224	96.5615	92.9841	71.7093	88.8597	63.6969	59.1196	126.229	77.8763	71.4985		BMS-561392	WAY-605471	Sotorasib	Defactinib hydrochloride	Helichrysetin	Ipsapirone	Avacopan	Hesperadin	Nigericin sodium salt	TAK-659 hydrochloride
	28.5626	77	64.9376	53.0652	47.6204	41.4782	60.4148	60.6306	74.3423	90.5531		TH1020	PDE10-IN-1	Dorzolamide hydrochloride	CDC801	JNJ-31020028	Gedatolisib	Mps1-IN-3	Lonafarnib	Arnicolide D	GW604714X
	73.444	72.2664	90.2124	80.202	74.3333	85.7649	63.0541	102.12	79.7048	64.6985		Obtusin	Bortezomib-pinanediol	Gentamicin sulfate	Sodium Oxamate	DL-AP5	ACTH 11-24 acetate(4237-93-8 free base)	Endotoxin Inhibitor acetate(147396-10-9 free base)	NADPH tetrasodium salt	Angiotensin (1-7)	Handle region peptide, rat acetate
