# Supplementary material for: Pharmacological targeting of the NLRP3 LRR domain with isothiazolinones overcomes CRID3-resistant inflammation
Source: EMBO Mol Med. 2026 Apr 17;18(6):2124–51. doi: 10.1038/s44321-026-00425-5 (PMC13269794; doi:10.1038/s44321-026-00425-5)
Supplement: Supplementary file 3 — Source data Fig. 1 [file 44321_2026_425_MOESM3_ESM.zip › Figure 1 Source Data/1C/1C.xlsx]

## Sheet: Sheet1
1C	WT			WT LPS+nigericin			WT LPS+nigericin LOC14 5 µM			WT LPS+nigericin MCC950			nlrp3-/-			nlrp3-/- LPS+nigericin
	Mean	SD	N	Mean	SD	N	Mean	SD	N	Mean	SD	N	Mean	SD	N	Mean	SD	N
0	2.01333	2.68694	4	3.0875	1.75118	4	2.26405	0.796432	4	2.79225	2.77544	4	1.74928	1.76129	4	1.55935	2.65197	4
	2.8338	2.74042	4	3.9599	1.92359	4	3.96585	0.564957	4	3.69435	2.60426	4	2.9822	1.63096	4	0.80858	2.23082	4
0.5	2.93173	2.69868	4	51.9318	2.12367	4	3.40203	0.508033	4	4.0979	2.54978	4	3.8635	2.12519	4	0.727	2.14975	4
	2.04595	2.6609	4	73.7033	1.56881	4	3.5118	0.590175	4	5.18248	2.22254	4	4.61573	6.21936	4	1.60828	2.84021	4
1	3.02962	2.90462	4	78.6158	0.652473	4	4.01775	0.723776	4	6.01038	2.2998	4	4.1899	1.3883	4	1.7062	2.52787	4
	3.3071	3.22011	4	76.9838	1.54333	4	4.4911	0.801035	4	7.33678	2.43321	4	4.76555	1.30265	4	2.2448	2.53166	4
1.5	3.997	2.77204	4	77.4897	2.34122	4	4.84565	1.37054	4	8.9362	3.25531	4	4.58608	1.14951	4	2.68545	3.04157	4
