# Supplementary material for: Pharmacological targeting of the NLRP3 LRR domain with isothiazolinones overcomes CRID3-resistant inflammation
Source: EMBO Mol Med. 2026 Apr 17;18(6):2124–51. doi: 10.1038/s44321-026-00425-5 (PMC13269794; doi:10.1038/s44321-026-00425-5)
Supplement: Supplementary file 4 — Source data Fig. 2 [file 44321_2026_425_MOESM4_ESM.zip]

Archive with 18 entries (13 files):
- Figure 2 Source Data/
- __MACOSX/._Figure 2 Source Data
- Figure 2 Source Data/2A/
- __MACOSX/Figure 2 Source Data/._2A
- Figure 2 Source Data/2C/
- __MACOSX/Figure 2 Source Data/._2C
- Figure 2 Source Data/2D/
- __MACOSX/Figure 2 Source Data/._2D
- Figure 2 Source Data/2B/
- __MACOSX/Figure 2 Source Data/._2B
- Figure 2 Source Data/2A/2A.xlsx
- __MACOSX/Figure 2 Source Data/2A/._2A.xlsx
- Figure 2 Source Data/2C/2C.xlsx
- __MACOSX/Figure 2 Source Data/2C/._2C.xlsx
- Figure 2 Source Data/2D/2D.xlsx
- __MACOSX/Figure 2 Source Data/2D/._2D.xlsx
- Figure 2 Source Data/2B/2B.xlsx
- __MACOSX/Figure 2 Source Data/2B/._2B.xlsx
