# Supplementary material for: Pharmacological targeting of the NLRP3 LRR domain with isothiazolinones overcomes CRID3-resistant inflammation
Source: EMBO Mol Med. 2026 Apr 17;18(6):2124–51. doi: 10.1038/s44321-026-00425-5 (PMC13269794; doi:10.1038/s44321-026-00425-5)
Supplement: Supplementary file 4 — Source data Fig. 2 [file 44321_2026_425_MOESM4_ESM.zip › Figure 2 Source Data/2A/2A.xlsx]

## Sheet: Sheet1
2A	WT			WT FN			WT FN+LOC14 5 µM			aim2-/-			aim2-/- FN
	Mean	SD	N	Mean	SD	N	Mean	SD	N	Mean	SD	N	Mean	SD	N
0	0.57115	0.218757	4	0.2774	0.0410605	4	0.40795	0.0672915	4	1.632	0.219793	4	0.9792	0.427235	4
	0.4243	0.222183	4	0.505875	0.117306	4	0.359025	0.0821442	4	1.51778	0.213843	4	0.783325	0.374061	4
2	0.3427	0.162915	4	0.48955	0.101475	4	0.359	0.0421252	4	1.6483	0.223576	4	0.669075	0.390206	4
	0.456925	0.186564	4	0.554825	0.0979306	4	0.4406	0.0489556	4	1.37088	0.241343	4	0.63645	0.355951	4
4	1.10975	0.68313	4	0.326375	0.088392	4	0.5059	0.111099	4	1.38718	0.249126	4	0.783325	0.352551	4
	0.5385	0.198316	4	2.77442	0.0679464	4	2.64387	0.461994	4	1.43617	0.239853	4	1.17502	0.294371	4
6	0.603775	0.169343	4	7.94805	1.79087	4	8.79673	1.6058	4	1.53408	0.287656	4	1.12607	0.313507	4
	0.71805	0.155396	4	12.8279	2.32729	4	13.5786	1.65945	4	1.37085	0.133265	4	1.37088	0.415457	4
8	0.6854	0.147179	4	20.4332	3.40855	4	21.2003	2.34839	4	1.46877	0.165365	4	1.33822	0.450333	4
	0.6691	0.0617812	4	25.3131	3.40495	4	27.2225	2.47543	4	1.4035	0.220575	4	1.3382	0.356066	4
10	0.718075	0.109892	4	28.5119	3.10052	4	30.8784	2.2954	4	1.40352	0.120682	4	1.64833	0.434149	4
	0.783325	0.166421	4	30.6499	3.26241	4	34.4036	2.76467	4	1.632	0.190341	4	1.84417	0.351935	4
12	0.7507	0.111497	4	33.0816	3.60308	4	37.5371	3.05513	4	1.69728	0.216513	4	2.1053	0.348903	4
	0.70175	0.120314	4	36.681	4.48593	4	39.8101	3.75739	4	1.58305	0.208802	4	2.70915	0.483048	4
14	0.6691	0.107853	4	39.6232	5.09786	4	42.8665	4.26046	4	1.72992	0.230025	4	3.4762	0.58107	4
	1.1587	0.192883	4	41.8457	7.20506	4	45.46	7.15774	4	2.15425	0.206433	4	5.27888	1.18125	4
16	1.09343	0.208786	4	43.0416	7.59759	4	47.3858	7.15774	4	2.2685	0.311235	4	6.8338	1.18532	4
