# Supplementary material for: Pharmacological targeting of the NLRP3 LRR domain with isothiazolinones overcomes CRID3-resistant inflammation
Source: EMBO Mol Med. 2026 Apr 17;18(6):2124–51. doi: 10.1038/s44321-026-00425-5 (PMC13269794; doi:10.1038/s44321-026-00425-5)
Supplement: Supplementary file 4 — Source data Fig. 2 [file 44321_2026_425_MOESM4_ESM.zip › Figure 2 Source Data/2C/2C.xlsx]

## Sheet: Sheet1
2C	WT			WT STM			WT STM LOC14 5 µM			Nlrc4-/-			Nlrc4-/- STM
	Mean	SD	N	Mean	SD	N	Mean	SD	N	Mean	SD	N	Mean	SD	N
0	0.90203	0.678961	4	2.31893	1.2564	4	2.5905	1.69073	4	1.71808	0.774498	4	2.22403	0.882058	4
1	1.0163	0.0163	4	9.31893	1.2564	4	10.9852	1.13964	4	1.93023	0.769365	4	1.8976	0.709823	4
2	1.0163	0.0163	4	16.6543	1.47582	4	18.5875	1.02079	4	1.5875	0.804189	4	1.39165	0.675549	4
3	2.0163	0.0163	4	27.0816	2.65159	4	29.4555	1.17761	4	1.50593	0.703814	4	0.8531	0.653011	4
4	2.0163	0.0163	4	37.4184	3.69483	4	42.2819	1.52878	4	1.27743	0.916034	4	0.51035	0.846572	4
5	2.0163	0.0163	4	53.9243	4.46843	4	57.3383	1.65269	4	1.0326	0.767345	4	0.34715	0.701843	4
6	2.63	0.0163	4	70.5386	5.52355	4	76.6514	3.91823	4	1.08155	0.805451	4	1.45693	0.964049	4
