# Supplementary material for: Pharmacological targeting of the NLRP3 LRR domain with isothiazolinones overcomes CRID3-resistant inflammation
Source: EMBO Mol Med. 2026 Apr 17;18(6):2124–51. doi: 10.1038/s44321-026-00425-5 (PMC13269794; doi:10.1038/s44321-026-00425-5)
Supplement: Supplementary file 4 — Source data Fig. 2 [file 44321_2026_425_MOESM4_ESM.zip › Figure 2 Source Data/2D/2D.xlsx]

## Sheet: Sheet1
2D	WT			WT C.d			WT cd LOC14 5 µM			Pyrin-/-			Pyrin-/- cd
	Mean	SD	N	Mean	SD	N	Mean	SD	N	Mean	SD	N	Mean	SD	N
0	1.0593	2.24722	4	1.07855	1.34274	4	1.2966	0.685421	4	1.28095	4.29492	4	1.19125	3.45566	4
2	1.03835	2.24722	4	1.52935	1.34274	4	1.69405	0.685421	4	1.3323	4.29492	4	2.0843	3.45566	4
4	1.27555	1.97799	4	1.97735	1.97388	4	1.5961	1.0177	4	2.2553	4.00888	4	2.47595	3.3313	4
6	1.35285	1.88781	4	4.16735	2.78815	4	3.59035	0.93757	4	2.66185	2.77145	4	3.0115	4.44407	4
8	1.83615	1.4066	4	8.79045	3.2116	4	7.31125	1.0532	4	3.34735	2.84487	4	3.43695	4.76881	4
10	2.0174	2.48238	4	14.2948	4.12167	4	12.7743	2.9147	4	3.5015	3.02564	4	4.2476	4.41275	4
12	2.1237	2.22367	4	20.3097	4.84235	4	18.2579	2.56252	4	3.08905	3.8726	4	4.41665	4.33643	4
14	2.4196	1.99958	4	30.8915	4.26504	4	28.5605	3.94545	4	3.2848	3.11305	4	5.72525	5.06024	4
16	3.17185	3.60955	4	42.6838	4.67404	4	38.1007	4.63371	4	3.9138	2.77661	4	6.4671	5.12801	4
18	3.5531	2.97606	4	56.0843	6.02015	4	51.6141	3.57025	4	3.44515	1.65707	4	6.8405	4.76083	4
20	3.9345	3.03829	4	68.6244	4.84625	4	64.5962	3.92671	4	3.29085	1.62577	4	6.93015	5.88706	4
