# Supplementary material for: Pharmacological targeting of the NLRP3 LRR domain with isothiazolinones overcomes CRID3-resistant inflammation
Source: EMBO Mol Med. 2026 Apr 17;18(6):2124–51. doi: 10.1038/s44321-026-00425-5 (PMC13269794; doi:10.1038/s44321-026-00425-5)
Supplement: Supplementary file 4 — Source data Fig. 2 [file 44321_2026_425_MOESM4_ESM.zip › Figure 2 Source Data/2B/2B.xlsx]

## Sheet: Sheet1
2B	WT			WT DPP8i			WT DPP8i LOC14
	Mean	SD	N	Mean	SD	N	Mean	SD	N
0	0.63645	0.291175	4	0.310025	0.067281	4	1.58305	0.126057	4
	0.652775	0.241343	4	0.17945	0.072372	4	1.7299	0.324768	4
2	0.5875	0.23986	4	0.1305	0.0653	4	1.86048	0.292554	4
	0.6691	0.167221	4	0.16315	0.06252	4	1.9584	0.25001	4
4	0.652775	0.216513	4	0.277375	0.08584	4	2.79078	0.400977	4
	0.685425	0.234625	4	0.701725	0.181479	4	3.8516	0.377836	4
6	0.8323	0.22672	4	1.8605	0.381125	4	6.5771	0.488802	4
	0.897575	0.167242	4	3.8516	0.364445	4	10.2492	0.503568	4
8	1.09345	0.355951	4	7.42577	0.938641	4	15.178	0.892925	4
	1.06078	0.288733	4	11.9302	1.00867	4	19.6172	0.725228	4
10	1.25663	0.226739	4	15.635	1.30713	4	24.2522	0.920738	4
	1.40352	0.331287	4	22.3264	1.7036	4	28.5771	1.06784	4
12	1.61567	0.226739	4	28.6751	2.52644	4	33.1306	1.3343	4
	1.84415	0.263003	4	34.5994	3.40626	4	36.8843	1.09561	4
14	2.41535	0.236883	4	41.96	3.70245	4	40.1484	1.77805	4
	2.23583	0.134249	4	46.5624	4.13512	4	42.776	2.20213	4
16	4.16167	0.232907	4	59.0475	4.59804	4	56.4526	4.35161	4
