# Supplementary material for: Pharmacological targeting of the NLRP3 LRR domain with isothiazolinones overcomes CRID3-resistant inflammation
Source: EMBO Mol Med. 2026 Apr 17;18(6):2124–51. doi: 10.1038/s44321-026-00425-5 (PMC13269794; doi:10.1038/s44321-026-00425-5)
Supplement: Supplementary file 5 — Source data Fig. 3 [file 44321_2026_425_MOESM5_ESM.zip]

Archive with 46 entries (40 files):
- Figure 3 Source Data/
- __MACOSX/._Figure 3 Source Data
- Figure 3 Source Data/3E/
- __MACOSX/Figure 3 Source Data/._3E
- Figure 3 Source Data/3B/
- __MACOSX/Figure 3 Source Data/._3B
- Figure 3 Source Data/3D/
- __MACOSX/Figure 3 Source Data/._3D
- Figure 3 Source Data/3A/
- __MACOSX/Figure 3 Source Data/._3A
- Figure 3 Source Data/3F/
- __MACOSX/Figure 3 Source Data/._3F
- Figure 3 Source Data/3E/3E.xlsx
- __MACOSX/Figure 3 Source Data/3E/._3E.xlsx
- Figure 3 Source Data/3B/3B_ASC.jpg
- __MACOSX/Figure 3 Source Data/3B/._3B_ASC.jpg
- Figure 3 Source Data/3B/3B.jpg
- __MACOSX/Figure 3 Source Data/3B/._3B.jpg
- Figure 3 Source Data/3B/3B_GAPDH.jpg
- __MACOSX/Figure 3 Source Data/3B/._3B_GAPDH.jpg
- Figure 3 Source Data/3B/3B_ASC oligomers.jpg
- __MACOSX/Figure 3 Source Data/3B/._3B_ASC oligomers.jpg
- Figure 3 Source Data/3D/3D_ASC.tiff
- __MACOSX/Figure 3 Source Data/3D/._3D_ASC.tiff
- Figure 3 Source Data/3D/3D_CASP1.tiff
- __MACOSX/Figure 3 Source Data/3D/._3D_CASP1.tiff
- Figure 3 Source Data/3D/3D_b-actin.tiff
- __MACOSX/Figure 3 Source Data/3D/._3D_b-actin.tiff
- Figure 3 Source Data/3D/3D.jpg
- __MACOSX/Figure 3 Source Data/3D/._3D.jpg
- Figure 3 Source Data/3D/3D_NLRP3.png
- __MACOSX/Figure 3 Source Data/3D/._3D_NLRP3.png
- Figure 3 Source Data/3A/3A_NLRP3.jpg
- __MACOSX/Figure 3 Source Data/3A/._3A_NLRP3.jpg
- Figure 3 Source Data/3A/3A_NLRP3 oligomers.jpg
- __MACOSX/Figure 3 Source Data/3A/._3A_NLRP3 oligomers.jpg
- Figure 3 Source Data/3A/3A.jpg
- __MACOSX/Figure 3 Source Data/3A/._3A.jpg
- Figure 3 Source Data/3F/3F_NEK7.tiff
- __MACOSX/Figure 3 Source Data/3F/._3F_NEK7.tiff
- Figure 3 Source Data/3F/3F_b-actin.tiff
- __MACOSX/Figure 3 Source Data/3F/._3F_b-actin.tiff
- Figure 3 Source Data/3F/3F.jpg
- __MACOSX/Figure 3 Source Data/3F/._3F.jpg
- Figure 3 Source Data/3F/3F_NLRP3.tiff
- __MACOSX/Figure 3 Source Data/3F/._3F_NLRP3.tiff
