# Supplementary material for: Pharmacological targeting of the NLRP3 LRR domain with isothiazolinones overcomes CRID3-resistant inflammation
Source: EMBO Mol Med. 2026 Apr 17;18(6):2124–51. doi: 10.1038/s44321-026-00425-5 (PMC13269794; doi:10.1038/s44321-026-00425-5)
Supplement: Supplementary file 5 — Source data Fig. 3 [file 44321_2026_425_MOESM5_ESM.zip › Figure 3 Source Data/3E/3E.xlsx]

## Sheet: Sheet1
3E	[uM]	LOC14			CRID3			qVD
	40	40.5641	38.4327	39.2445	39.3225	40.7449	35.7194	90.3926	88.8642	87.7495
	20	37.5145	40.6523	40.2624	40.0726	38.8847	35.9797	92.0036	92.3131	89.6365
	15	38.2513	38.8919	38.4927	40.4106	40.3819	38.7394	92.9502	92.3139	88.8968
	10	37.6296	36.4526	39.0405	41.4224	38.0968	38.531	94.8506	91.9519	88.2682
	5	39.1115	37.7862	37.9414	40.7279	40.9581	38.6568	97.4158	100	96.5141
	1	41.7848	41.6156	41.6646	48.4554	49.591	49.6919	95.0874	97.3021	94.5644
	0.5	69.5505	66.5009	68.1459	79.7815	78.708	84.9798	93.0948	90.3683	93.9582
	0.05	68.7035	64.659	67.4527	78.1749	76.9867	82.6409	91.1678	89.3017	91.4002
