# Supplementary material for: Pharmacological targeting of the NLRP3 LRR domain with isothiazolinones overcomes CRID3-resistant inflammation
Source: EMBO Mol Med. 2026 Apr 17;18(6):2124–51. doi: 10.1038/s44321-026-00425-5 (PMC13269794; doi:10.1038/s44321-026-00425-5)
Supplement: Supplementary file 6 — Source data Fig. 4 [file 44321_2026_425_MOESM6_ESM.zip]

Archive with 22 entries (18 files):
- Figure 4 Source Data/
- __MACOSX/._Figure 4 Source Data
- Figure 4 Source Data/4E/
- __MACOSX/Figure 4 Source Data/._4E
- Figure 4 Source Data/4B/
- __MACOSX/Figure 4 Source Data/._4B
- Figure 4 Source Data/4F/
- __MACOSX/Figure 4 Source Data/._4F
- Figure 4 Source Data/4E/4E_b-actin.jpg
- __MACOSX/Figure 4 Source Data/4E/._4E_b-actin.jpg
- Figure 4 Source Data/4E/4E.jpg
- __MACOSX/Figure 4 Source Data/4E/._4E.jpg
- Figure 4 Source Data/4E/4E_NLRP3.jpg
- __MACOSX/Figure 4 Source Data/4E/._4E_NLRP3.jpg
- Figure 4 Source Data/4B/4B_b-actin.tiff
- __MACOSX/Figure 4 Source Data/4B/._4B_b-actin.tiff
- Figure 4 Source Data/4B/4B_flag.tiff
- __MACOSX/Figure 4 Source Data/4B/._4B_flag.tiff
- Figure 4 Source Data/4B/4B.jpg
- __MACOSX/Figure 4 Source Data/4B/._4B.jpg
- Figure 4 Source Data/4F/4F.xlsx
- __MACOSX/Figure 4 Source Data/4F/._4F.xlsx
