# Supplementary material for: Pharmacological targeting of the NLRP3 LRR domain with isothiazolinones overcomes CRID3-resistant inflammation
Source: EMBO Mol Med. 2026 Apr 17;18(6):2124–51. doi: 10.1038/s44321-026-00425-5 (PMC13269794; doi:10.1038/s44321-026-00425-5)
Supplement: Supplementary file 6 — Source data Fig. 4 [file 44321_2026_425_MOESM6_ESM.zip › Figure 4 Source Data/4F/4F.xlsx]

## Sheet: Sheet1
4F	Media	DMSO	LOC14	CRID3
	3.48	87.3	57.63	15.04
	6.02	75.96	12.24	17.65
	4.98	93.93	15.7	15.67
