# Supplementary material for: Pharmacological targeting of the NLRP3 LRR domain with isothiazolinones overcomes CRID3-resistant inflammation
Source: EMBO Mol Med. 2026 Apr 17;18(6):2124–51. doi: 10.1038/s44321-026-00425-5 (PMC13269794; doi:10.1038/s44321-026-00425-5)
Supplement: Supplementary file 7 — Source data Fig. 5 [file 44321_2026_425_MOESM7_ESM.zip]

Archive with 44 entries (38 files):
- Figure 5 Source Data/
- __MACOSX/._Figure 5 Source Data
- Figure 5 Source Data/5G/
- __MACOSX/Figure 5 Source Data/._5G
- Figure 5 Source Data/5F/
- __MACOSX/Figure 5 Source Data/._5F
- Figure 5 Source Data/5C/
- __MACOSX/Figure 5 Source Data/._5C
- Figure 5 Source Data/5E/
- __MACOSX/Figure 5 Source Data/._5E
- Figure 5 Source Data/5B/
- __MACOSX/Figure 5 Source Data/._5B
- Figure 5 Source Data/5G/5G_GSDMD.jpg
- __MACOSX/Figure 5 Source Data/5G/._5G_GSDMD.jpg
- Figure 5 Source Data/5G/5G_b-actin.jpg
- __MACOSX/Figure 5 Source Data/5G/._5G_b-actin.jpg
- Figure 5 Source Data/5G/5G_CASP1.jpg
- __MACOSX/Figure 5 Source Data/5G/._5G_CASP1.jpg
- Figure 5 Source Data/5G/5G.jpg
- __MACOSX/Figure 5 Source Data/5G/._5G.jpg
- Figure 5 Source Data/5F/5F_Vehicle.jpg
- __MACOSX/Figure 5 Source Data/5F/._5F_Vehicle.jpg
- Figure 5 Source Data/5F/5F_I.jpg
- __MACOSX/Figure 5 Source Data/5F/._5F_I.jpg
- Figure 5 Source Data/5F/5F_IT.jpg
- __MACOSX/Figure 5 Source Data/5F/._5F_IT.jpg
- Figure 5 Source Data/5F/5F_ITO.jpg
- __MACOSX/Figure 5 Source Data/5F/._5F_ITO.jpg
- Figure 5 Source Data/5F/5F_Media.jpg
- __MACOSX/Figure 5 Source Data/5F/._5F_Media.jpg
- Figure 5 Source Data/5F/5F_T.jpg
- __MACOSX/Figure 5 Source Data/5F/._5F_T.jpg
- Figure 5 Source Data/5C/5C_GAPDH.jpg
- __MACOSX/Figure 5 Source Data/5C/._5C_GAPDH.jpg
- Figure 5 Source Data/5C/5C_CASP1.jpg
- __MACOSX/Figure 5 Source Data/5C/._5C_CASP1.jpg
- Figure 5 Source Data/5C/5C_GSDMD.jpg
- __MACOSX/Figure 5 Source Data/5C/._5C_GSDMD.jpg
- Figure 5 Source Data/5C/5C.jpg
- __MACOSX/Figure 5 Source Data/5C/._5C.jpg
- Figure 5 Source Data/5E/5E.xlsx
- __MACOSX/Figure 5 Source Data/5E/._5E.xlsx
- Figure 5 Source Data/5B/5B.xlsx
- __MACOSX/Figure 5 Source Data/5B/._5B.xlsx
