# Supplementary material for: Pharmacological targeting of the NLRP3 LRR domain with isothiazolinones overcomes CRID3-resistant inflammation
Source: EMBO Mol Med. 2026 Apr 17;18(6):2124–51. doi: 10.1038/s44321-026-00425-5 (PMC13269794; doi:10.1038/s44321-026-00425-5)
Supplement: Supplementary file 7 — Source data Fig. 5 [file 44321_2026_425_MOESM7_ESM.zip › Figure 5 Source Data/5E/5E.xlsx]

## Sheet: Sheet1
5E	UT			LN			ITO			IT			T			I
	Mean	SD	N	Mean	SD	N	Mean	SD	N	Mean	SD	N	Mean	SD	N	Mean	SD	N
0	0.493426	0.13601	4	0.929575	0.388427	4	0.697072	0.272422	4	0.987508	0.294356	4	1.04568	0.217608	4	0.783976	0.166821	4
0.5	0.48162	0.132645	4	40.1317	3.69862	4	1.0205	0.351776	4	46.4798	2.56253	4	46.1751	5.64017	4	42.0397	3.40496	4
1	0.566887	0.150084	4	86.211	4.57836	4	2.06794	0.325375	4	90.8569	2.18127	4	88.5102	7.98781	4	85.0186	4.18415	4
1.5	0.682909	0.191089	4	98.4597	6.10503	4	3.00068	0.419219	4	100	3.01982	4	97.4578	7.90668	4	94.306	5.21263	4
