# Supplementary material for: Pharmacological targeting of the NLRP3 LRR domain with isothiazolinones overcomes CRID3-resistant inflammation
Source: EMBO Mol Med. 2026 Apr 17;18(6):2124–51. doi: 10.1038/s44321-026-00425-5 (PMC13269794; doi:10.1038/s44321-026-00425-5)
Supplement: Supplementary file 7 — Source data Fig. 5 [file 44321_2026_425_MOESM7_ESM.zip › Figure 5 Source Data/5B/5B.xlsx]

## Sheet: Sheet1
5B	UT			trigger only			LOC14			BIT			PCP
	Mean	SD	N	Mean	SD	N	Mean	SD	N	Mean	SD	N	Mean	SD	N
	2.75455	0.633095	4	82.8852	4.64758	4	4.57455	1.25002	4	3.75475	1.15112	4	51.9099	4.73315	4
