# Supplementary material for: Pharmacological targeting of the NLRP3 LRR domain with isothiazolinones overcomes CRID3-resistant inflammation
Source: EMBO Mol Med. 2026 Apr 17;18(6):2124–51. doi: 10.1038/s44321-026-00425-5 (PMC13269794; doi:10.1038/s44321-026-00425-5)
Supplement: Supplementary file 8 — Source data Fig. 6 [file 44321_2026_425_MOESM8_ESM.zip]

Archive with 70 entries (63 files):
- Figure 6 Source Data/
- __MACOSX/._Figure 6 Source Data
- Figure 6 Source Data/6F/
- __MACOSX/Figure 6 Source Data/._6F
- Figure 6 Source Data/6A/
- __MACOSX/Figure 6 Source Data/._6A
- Figure 6 Source Data/6B/
- __MACOSX/Figure 6 Source Data/._6B
- Figure 6 Source Data/6E/
- __MACOSX/Figure 6 Source Data/._6E
- Figure 6 Source Data/6D/
- __MACOSX/Figure 6 Source Data/._6D
- Figure 6 Source Data/6C/
- __MACOSX/Figure 6 Source Data/._6C
- Figure 6 Source Data/6F/6F_p-JNK.jpg
- __MACOSX/Figure 6 Source Data/6F/._6F_p-JNK.jpg
- Figure 6 Source Data/6F/6F_p-ERK.jpg
- __MACOSX/Figure 6 Source Data/6F/._6F_p-ERK.jpg
- Figure 6 Source Data/6F/6F.jpg
- __MACOSX/Figure 6 Source Data/6F/._6F.jpg
- Figure 6 Source Data/6F/6F_t-IKBa.jpg
- __MACOSX/Figure 6 Source Data/6F/._6F_t-IKBa.jpg
- Figure 6 Source Data/6F/6F_p-IKBa.jpg
- __MACOSX/Figure 6 Source Data/6F/._6F_p-IKBa.jpg
- Figure 6 Source Data/6F/6F_t-ERK.jpg
- __MACOSX/Figure 6 Source Data/6F/._6F_t-ERK.jpg
- Figure 6 Source Data/6F/6F_t-JNK.jpg
- __MACOSX/Figure 6 Source Data/6F/._6F_t-JNK.jpg
- Figure 6 Source Data/6F/6F_b-actin.jpg
- __MACOSX/Figure 6 Source Data/6F/._6F_b-actin.jpg
- Figure 6 Source Data/6A/6A.xlsx
- __MACOSX/Figure 6 Source Data/6A/._6A.xlsx
- Figure 6 Source Data/6B/6B.jpg
- __MACOSX/Figure 6 Source Data/6B/._6B.jpg
- Figure 6 Source Data/6B/6B_b-actin.jpg
- __MACOSX/Figure 6 Source Data/6B/._6B_b-actin.jpg
- Figure 6 Source Data/6B/6B_ASC.jpg
- __MACOSX/Figure 6 Source Data/6B/._6B_ASC.jpg
- Figure 6 Source Data/6B/6B_IL-1b.jpg
- __MACOSX/Figure 6 Source Data/6B/._6B_IL-1b.jpg
- Figure 6 Source Data/6B/6B_NLRP3.jpg
- __MACOSX/Figure 6 Source Data/6B/._6B_NLRP3.jpg
- Figure 6 Source Data/6E/6E.jpg
- __MACOSX/Figure 6 Source Data/6E/._6E.jpg
- Figure 6 Source Data/6E/6E_ASC.jpg
- __MACOSX/Figure 6 Source Data/6E/._6E_ASC.jpg
- Figure 6 Source Data/6E/6E_b-actin.jpg
- __MACOSX/Figure 6 Source Data/6E/._6E_b-actin.jpg
- Figure 6 Source Data/6E/6E_NLRP3.jpg
- __MACOSX/Figure 6 Source Data/6E/._6E_NLRP3.jpg
- Figure 6 Source Data/6E/6E_IL-1b.jpg
- __MACOSX/Figure 6 Source Data/6E/._6E_IL-1b.jpg
- Figure 6 Source Data/6D/6D.xlsx
- __MACOSX/Figure 6 Source Data/6D/._6D.xlsx
- Figure 6 Source Data/6C/6C.jpg
- __MACOSX/Figure 6 Source Data/6C/._6C.jpg
- Figure 6 Source Data/6C/6C_t-ERK.jpg
- __MACOSX/Figure 6 Source Data/6C/._6C_t-ERK.jpg
- Figure 6 Source Data/6C/6C_t-JNK.jpg
- __MACOSX/Figure 6 Source Data/6C/._6C_t-JNK.jpg
- Figure 6 Source Data/6C/6C_t-IkBa.jpg
- __MACOSX/Figure 6 Source Data/6C/._6C_t-IkBa.jpg
- Figure 6 Source Data/6C/6C_p-IkBa.jpg
- __MACOSX/Figure 6 Source Data/6C/._6C_p-IkBa.jpg
- Figure 6 Source Data/6C/6C_GAPDH.jpg
- __MACOSX/Figure 6 Source Data/6C/._6C_GAPDH.jpg
- Figure 6 Source Data/6C/6C_p-JNK.jpg
- __MACOSX/Figure 6 Source Data/6C/._6C_p-JNK.jpg
- Figure 6 Source Data/6C/6C_p-ERK.jpg
- __MACOSX/Figure 6 Source Data/6C/._6C_p-ERK.jpg
