# Supplementary material for: Pharmacological targeting of the NLRP3 LRR domain with isothiazolinones overcomes CRID3-resistant inflammation
Source: EMBO Mol Med. 2026 Apr 17;18(6):2124–51. doi: 10.1038/s44321-026-00425-5 (PMC13269794; doi:10.1038/s44321-026-00425-5)
Supplement: Supplementary file 8 — Source data Fig. 6 [file 44321_2026_425_MOESM8_ESM.zip › Figure 6 Source Data/6A/6A.xlsx]

## Sheet: Sheet1
6A	hour	LPS			LPS LOC14
	0	1	1	1	1	1	1
	2	16.7777	17.4029	16.5427	6.71725	6.61726	7.17546
	4	14.1817	15.8215	17.9055	11.6865	13.8569	14.7688
					`
