# Supplementary material for: Pharmacological targeting of the NLRP3 LRR domain with isothiazolinones overcomes CRID3-resistant inflammation
Source: EMBO Mol Med. 2026 Apr 17;18(6):2124–51. doi: 10.1038/s44321-026-00425-5 (PMC13269794; doi:10.1038/s44321-026-00425-5)
Supplement: Supplementary file 8 — Source data Fig. 6 [file 44321_2026_425_MOESM8_ESM.zip › Figure 6 Source Data/6D/6D.xlsx]

## Sheet: Sheet1
6D	hour	PAM			PAM LOC14
	0	1	1	1	1	1	1
	2	11.0892	9.99849	9.8599	10.2498	9.91446	10.4437
	4	13.1055	15.0805	15.1965	7.27399	8.31855	10.0871
					`
