# Supplementary material for: Pharmacological targeting of the NLRP3 LRR domain with isothiazolinones overcomes CRID3-resistant inflammation
Source: EMBO Mol Med. 2026 Apr 17;18(6):2124–51. doi: 10.1038/s44321-026-00425-5 (PMC13269794; doi:10.1038/s44321-026-00425-5)
Supplement: Supplementary file 9 — Source data Fig. 7 [file 44321_2026_425_MOESM9_ESM.zip]

Archive with 60 entries (54 files):
- Figure 7 Source Data/
- __MACOSX/._Figure 7 Source Data
- Figure 7 Source Data/7D/
- __MACOSX/Figure 7 Source Data/._7D
- Figure 7 Source Data/7C/
- __MACOSX/Figure 7 Source Data/._7C
- Figure 7 Source Data/7B/
- __MACOSX/Figure 7 Source Data/._7B
- Figure 7 Source Data/7E/
- __MACOSX/Figure 7 Source Data/._7E
- Figure 7 Source Data/7A/
- __MACOSX/Figure 7 Source Data/._7A
- Figure 7 Source Data/7D/7D.xlsx
- __MACOSX/Figure 7 Source Data/7D/._7D.xlsx
- Figure 7 Source Data/7C/7C.xlsx
- __MACOSX/Figure 7 Source Data/7C/._7C.xlsx
- Figure 7 Source Data/7B/7B.jpg
- __MACOSX/Figure 7 Source Data/7B/._7B.jpg
- Figure 7 Source Data/7B/7B_DSSLOC14-5 and DSSLOC14-10.tiff
- __MACOSX/Figure 7 Source Data/7B/._7B_DSSLOC14-5 and DSSLOC14-10.tiff
- Figure 7 Source Data/7B/7B_DSS.tiff
- __MACOSX/Figure 7 Source Data/7B/._7B_DSS.tiff
- Figure 7 Source Data/7B/7B_Normal.tiff
- __MACOSX/Figure 7 Source Data/7B/._7B_Normal.tiff
- Figure 7 Source Data/7E/7E_Normal_Middle.jpeg
- __MACOSX/Figure 7 Source Data/7E/._7E_Normal_Middle.jpeg
- Figure 7 Source Data/7E/7E_DSS_Middle.jpeg
- __MACOSX/Figure 7 Source Data/7E/._7E_DSS_Middle.jpeg
- Figure 7 Source Data/7E/7E_DSS+LOC14(5mgkg).jpeg
- __MACOSX/Figure 7 Source Data/7E/._7E_DSS+LOC14(5mgkg).jpeg
- Figure 7 Source Data/7E/7E_Normal.jpeg
- __MACOSX/Figure 7 Source Data/7E/._7E_Normal.jpeg
- Figure 7 Source Data/7E/7E_DSS+LOC14(5mgkg)_Middle.jpeg
- __MACOSX/Figure 7 Source Data/7E/._7E_DSS+LOC14(5mgkg)_Middle.jpeg
- Figure 7 Source Data/7E/7E.jpg
- __MACOSX/Figure 7 Source Data/7E/._7E.jpg
- Figure 7 Source Data/7E/7E_DSS+LOC14(10mgkg)_Middle.jpeg
- __MACOSX/Figure 7 Source Data/7E/._7E_DSS+LOC14(10mgkg)_Middle.jpeg
- Figure 7 Source Data/7E/7E_DSS+LOC14(10mgkg).jpeg
- __MACOSX/Figure 7 Source Data/7E/._7E_DSS+LOC14(10mgkg).jpeg
- Figure 7 Source Data/7E/7E_DSS+LOC14(5mgkg)_Proximal.jpeg
- __MACOSX/Figure 7 Source Data/7E/._7E_DSS+LOC14(5mgkg)_Proximal.jpeg
- Figure 7 Source Data/7E/7E_DSS.jpeg
- __MACOSX/Figure 7 Source Data/7E/._7E_DSS.jpeg
- Figure 7 Source Data/7E/7E_DSS+LOC14(5mgkg)_Distal.jpeg
- __MACOSX/Figure 7 Source Data/7E/._7E_DSS+LOC14(5mgkg)_Distal.jpeg
- Figure 7 Source Data/7E/7E_Normal_Distal.jpeg
- __MACOSX/Figure 7 Source Data/7E/._7E_Normal_Distal.jpeg
- Figure 7 Source Data/7E/7E_DSS+LOC14(10mgkg)_Proximal.jpeg
- __MACOSX/Figure 7 Source Data/7E/._7E_DSS+LOC14(10mgkg)_Proximal.jpeg
- Figure 7 Source Data/7E/7E_DSS_Distal.jpeg
- __MACOSX/Figure 7 Source Data/7E/._7E_DSS_Distal.jpeg
- Figure 7 Source Data/7E/7E_Normal_Proximal.jpeg
- __MACOSX/Figure 7 Source Data/7E/._7E_Normal_Proximal.jpeg
- Figure 7 Source Data/7E/7E_DSS+LOC14(10mgkg)_Distal.tiff
- __MACOSX/Figure 7 Source Data/7E/._7E_DSS+LOC14(10mgkg)_Distal.tiff
- Figure 7 Source Data/7E/7E_DSS_Proximal.jpeg
- __MACOSX/Figure 7 Source Data/7E/._7E_DSS_Proximal.jpeg
- Figure 7 Source Data/7A/7A.xlsx
- __MACOSX/Figure 7 Source Data/7A/._7A.xlsx
