# Supplementary material for: Pharmacological targeting of the NLRP3 LRR domain with isothiazolinones overcomes CRID3-resistant inflammation
Source: EMBO Mol Med. 2026 Apr 17;18(6):2124–51. doi: 10.1038/s44321-026-00425-5 (PMC13269794; doi:10.1038/s44321-026-00425-5)
Supplement: Supplementary file 9 — Source data Fig. 7 [file 44321_2026_425_MOESM9_ESM.zip › Figure 7 Source Data/7D/7D.xlsx]

## Sheet: Sheet1
7D	IL-1β				IL-18
	UT	DSS	DSS+LOC14 (5mg/kg)	DSS+LOC14 (10mg/kg)	UT	DSS	DSS+LOC14 (5mg/kg)	DSS+LOC14 (10mg/kg)
	212.2	467.8	476.7	256.7	367.8	678.9	672.3	367.8
	245.8	567.8	478.9	274.2	310.5	610.2	567.8	456.7
	210.6	432.7	368.4	289.7	398.9	783.3	599.3	578.4
	222.5	478.9	489.5	310.2	432.3	656	651.3	599.2
	275.6	520.3	478.1	256.1	410.2	710.2	771.1	547.3
	167.8	510.3	379.3	289.4	333.4	671.2	688.2	521.1
	189.8	467.9	350.4	178.9	370.3	788.4	550.5	501.2
	178.3	478.9	391.1	300.1	342.3	791.3	578.9	473.2
	234.3	532.2	450.3	235.7	410.4	733.1	599.4	389.2
	232.1	510.5	424.5	267.3	424.3	691.2	603.3	405.6
