# Supplementary material for: Pharmacological targeting of the NLRP3 LRR domain with isothiazolinones overcomes CRID3-resistant inflammation
Source: EMBO Mol Med. 2026 Apr 17;18(6):2124–51. doi: 10.1038/s44321-026-00425-5 (PMC13269794; doi:10.1038/s44321-026-00425-5)
Supplement: Supplementary file 9 — Source data Fig. 7 [file 44321_2026_425_MOESM9_ESM.zip › Figure 7 Source Data/7C/7C.xlsx]

## Sheet: Sheet1
7C	Colon length
	UT	DSS	DSS+LOC14 (5mg/kg)	DSS+LOC14 (10mg/kg)
	8.5	5.5	7.6	6.9
	8.6	5.9	7.2	6.7
	8.8	6.4	6.8	8.1
	8.4	6.7	6.9	7.6
	8.9	5.8	6.8	7.8
	8.9	6.4	6.4	7.9
	8.5	6.7	6.1	7.5
	8.4	6.9	5.9	7.8
	8.8	7.1	6.7	7.3
	8.6	5.9	7.1	7.7
