# Supplementary material for: Pharmacological targeting of the NLRP3 LRR domain with isothiazolinones overcomes CRID3-resistant inflammation
Source: EMBO Mol Med. 2026 Apr 17;18(6):2124–51. doi: 10.1038/s44321-026-00425-5 (PMC13269794; doi:10.1038/s44321-026-00425-5)
Supplement: Supplementary file 9 — Source data Fig. 7 [file 44321_2026_425_MOESM9_ESM.zip › Figure 7 Source Data/7A/7A.xlsx]

## Sheet: Sheet1
7A	UT										DSS										DSS+LOC14 (5mg/kg)										DSS+LOC14 (10 mg/kg)
0	100	100	100	100	100	100	100	100	100	100	100	100	100	100	100	100	100	100	100	100	100	100	100	100	100	100	100	100	100	100	100	100	100	100	100	100	100	100	100	100
1	98.9035	102.724	97.9698	100.05	99.6514	101.2	100.8	100.5	100.4	99.8	101.42	99.5541	97.4085	98.908	101.108	101.3	101.2	99.5	98.6	101.3	99.1843	98.9148	100.566	100	96.4543	100.3	101.2	102.3	101.2	100.8	99.4717	101.364	100.5	100.502	103.404	100.4	100.1	100.5	100.3	100.4
2	99.2325	103.237	102.29	101.998	101.976	101.7	101.2	100.6	100.6	99.9	100.17	100.112	97.2053	100.988	101.155	102.1	100.7	97.2	97.4	101.7	97.3899	96.7987	98.1462	97.4276	94.1418	100.5	100.4	101.3	100.3	100.1	98.2491	100.315	101.2	98.9839	101.841	101.2	98.2	99.5	100.1	98.4
3	100.658	100.617	101.926	101.149	113.771	102.2	101.5	100.9	100.6	100.5	99.6593	100.899	98.9837	98.9241	102.05	100.2	99.8	98.9	99.5	100.1	95.9761	96.5274	96.8074	103.323	95.1696	99.8	101.1	98	99.1	99.4	98.4208	98.1637	100.3	97.9719	99.4196	99.7	98.1	99.1	97.4	95.6
4	103.564	98.7667	103.228	104.446	105.694	102.6	101.8	101.3	100.7	100.7	96.6496	98.6756	100.864	98.908	100	95.6	100.1	97.9	95.2	98.1	95.0517	95.388	95.6746	101.929	95.1696	96.4	99.8	98.1	98.4	97.3	95.5171	99.4753	98.5	90.9598	90.2344	99.1	97.3	98.5	94.2	90.6
5	104.934	103.957	102.447	104.845	105.752	103.1	102.4	101.9	101.3	100.9	92.561	90.6165	94.2073	94.4878	99.1136	90.4	97.5	90.2	90.3	99.1	93.8554	95.9305	96.0865	101.286	94.296	93.2	96.1	95.5	97.4	86.6	94.5492	95.6978	97.5	91.0141	92.1317	98.8	96.4	98.1	92.1	89.4
6	105.318	103.186	105.258	102.198	105.811	103.6	102.7	103.3	101.9	101.2	89.4378	87.8	90.6138	89.4956	94.8477	85.6	100.8	87.6	85.6	84.8	93.9641	95.7678	95.0566	103.162	95.3751	89.6	91.3	93.2	94.3	82.4	95.4661	93.4942	96.3	93.2229	88.5603	98.2	95.8	97.6	90.3	87.3
7	105.537	103.751	103.54	102.697	108.6	103.8	103.6	103.9	102.4	103.4	80.2953	84.4392	90.3455	84.8674	88.421	80.2	88.4	84.3	80.4	83.421	90.3752	88.3885	94.1298	95.1233	88.1809	87.3	87.9	90.4	91.2	78.2	92.6643	94.3862	96.1	90.6124	90.8482	94.6	94.3	96.2	89.7	84.3
8	105.921	103.803	102.29	104.745	109.064	103.9	104.9	103.1	103.9	103.9	77.8535	78.3835	85.5163	86.7395	85.9834	76.7	86.3	88.5	79.1	78.9	87.2213	87.7531	88.1565	90.4073	85.2518	86.1	85.6	89.1	90.8	75.9	88.5889	95.0682	95.9	92.7711	92.7455	91.1	93.8	95.7	89.4	82.3
9	104.496	102.621	107.236	96.3037	109.181	103.4	104.6	103.2	103.2	104.9	77.7399	78.9967	80.565	89.2356	90.6371	70.7	85.9	83.9	76.9	75.6	89.3964	86.1476	86.0402	88.5316	85.0976	85.6	83.5	88.7	90.3	71.5	90.1681	96.6422	95.6	98.5944	94.0848	90.5	93.4	95.4	89.6	80.4
