# Supplementary material for: Pharmacological targeting of the NLRP3 LRR domain with isothiazolinones overcomes CRID3-resistant inflammation
Source: EMBO Mol Med. 2026 Apr 17;18(6):2124–51. doi: 10.1038/s44321-026-00425-5 (PMC13269794; doi:10.1038/s44321-026-00425-5)
Supplement: Supplementary file 10 — Source data Fig. 8 [file 44321_2026_425_MOESM10_ESM.zip]

Archive with 52 entries (46 files):
- Figure 8 Source Data/
- __MACOSX/._Figure 8 Source Data
- Figure 8 Source Data/8A/
- __MACOSX/Figure 8 Source Data/._8A
- Figure 8 Source Data/8D/
- __MACOSX/Figure 8 Source Data/._8D
- Figure 8 Source Data/8C/
- __MACOSX/Figure 8 Source Data/._8C
- Figure 8 Source Data/8B/
- __MACOSX/Figure 8 Source Data/._8B
- Figure 8 Source Data/8E/
- __MACOSX/Figure 8 Source Data/._8E
- Figure 8 Source Data/8A/8A_IMQ+CRID3.JPG
- __MACOSX/Figure 8 Source Data/8A/._8A_IMQ+CRID3.JPG
- Figure 8 Source Data/8A/8A_Normal.JPG
- __MACOSX/Figure 8 Source Data/8A/._8A_Normal.JPG
- Figure 8 Source Data/8A/8A_IMQ+LOC14.JPG
- __MACOSX/Figure 8 Source Data/8A/._8A_IMQ+LOC14.JPG
- Figure 8 Source Data/8A/8A_IMQ.JPG
- __MACOSX/Figure 8 Source Data/8A/._8A_IMQ.JPG
- Figure 8 Source Data/8A/8A.jpg
- __MACOSX/Figure 8 Source Data/8A/._8A.jpg
- Figure 8 Source Data/8D/8D.xlsx
- __MACOSX/Figure 8 Source Data/8D/._8D.xlsx
- Figure 8 Source Data/8C/8C_IMQ+CRID3__H&E_1.0x 600ppi.jpg
- __MACOSX/Figure 8 Source Data/8C/._8C_IMQ+CRID3__H&E_1.0x 600ppi.jpg
- Figure 8 Source Data/8C/8C_IMQ+CRID3_12.5x.jpg
- __MACOSX/Figure 8 Source Data/8C/._8C_IMQ+CRID3_12.5x.jpg
- Figure 8 Source Data/8C/8C_Normal__H&E_1.0x 600ppi.jpg
- __MACOSX/Figure 8 Source Data/8C/._8C_Normal__H&E_1.0x 600ppi.jpg
- Figure 8 Source Data/8C/8C_IMQ_12.5x.jpg
- __MACOSX/Figure 8 Source Data/8C/._8C_IMQ_12.5x.jpg
- Figure 8 Source Data/8C/8C_IMQ+LOC14__H&E_1.0x 600ppi.jpg
- __MACOSX/Figure 8 Source Data/8C/._8C_IMQ+LOC14__H&E_1.0x 600ppi.jpg
- Figure 8 Source Data/8C/8C_Normal_12.5x.jpg
- __MACOSX/Figure 8 Source Data/8C/._8C_Normal_12.5x.jpg
- Figure 8 Source Data/8C/8C_IMQ+LOC14_12.5x.jpg
- __MACOSX/Figure 8 Source Data/8C/._8C_IMQ+LOC14_12.5x.jpg
- Figure 8 Source Data/8C/8C_IMQ__H&E_1.0x 600ppi.jpg
- __MACOSX/Figure 8 Source Data/8C/._8C_IMQ__H&E_1.0x 600ppi.jpg
- Figure 8 Source Data/8C/8C.jpg
- __MACOSX/Figure 8 Source Data/8C/._8C.jpg
- Figure 8 Source Data/8B/8B.xlsx
- __MACOSX/Figure 8 Source Data/8B/._8B.xlsx
- Figure 8 Source Data/8E/8E_b-actin.jpg
- __MACOSX/Figure 8 Source Data/8E/._8E_b-actin.jpg
- Figure 8 Source Data/8E/8E_CASP1.jpg
- __MACOSX/Figure 8 Source Data/8E/._8E_CASP1.jpg
- Figure 8 Source Data/8E/8E_GSDMD.jpg
- __MACOSX/Figure 8 Source Data/8E/._8E_GSDMD.jpg
- Figure 8 Source Data/8E/8E.jpg
- __MACOSX/Figure 8 Source Data/8E/._8E.jpg
