# Supplementary material for: Pharmacological targeting of the NLRP3 LRR domain with isothiazolinones overcomes CRID3-resistant inflammation
Source: EMBO Mol Med. 2026 Apr 17;18(6):2124–51. doi: 10.1038/s44321-026-00425-5 (PMC13269794; doi:10.1038/s44321-026-00425-5)
Supplement: Supplementary file 10 — Source data Fig. 8 [file 44321_2026_425_MOESM10_ESM.zip › Figure 8 Source Data/8D/8D.xlsx]

## Sheet: Sheet1
8D	UT	Vehicle	LOC14	CRID3
	21.6	97.6	64.4	67
	23.3	87.6	57.1	66.1
	20.9	103.5	46.7	60.2
