# Supplementary material for: Pharmacological targeting of the NLRP3 LRR domain with isothiazolinones overcomes CRID3-resistant inflammation
Source: EMBO Mol Med. 2026 Apr 17;18(6):2124–51. doi: 10.1038/s44321-026-00425-5 (PMC13269794; doi:10.1038/s44321-026-00425-5)
Supplement: Supplementary file 10 — Source data Fig. 8 [file 44321_2026_425_MOESM10_ESM.zip › Figure 8 Source Data/8B/8B.xlsx]

## Sheet: Sheet1
8B	UT	Vehicle	LOC14	CRID3
	0	6	6	3
	0	7	6	5
	0	6	4	4
		4	3	5
		4	4	3
		8	5	3
		8	3	4
			3	4
			4	3
			3	5
			4	3
			3	4
			3	3
			4
			3
